# Supplementary material for: Associations between Parental Stress and Subsequent Changes in Dietary Intake and Quality among Preschool Children Susceptible to Obesity
Source: Int J Environ Res Public Health. 2021 Mar 30;18(7):3590. doi: 10.3390/ijerph18073590 (PMC8038074; doi:10.3390/ijerph18073590)
Supplement: Supplementary file 1 [file ijerph-18-03590-s001.zip]

Archive with 5 entries (5 files):
- Supplementary material 2_informed consent  control group-2.doc
- Supplementary material 2_informed consent intervention  group-1.doc
- Supplementary table S1.docx
- Supplementary table S2.docx
- Supplementary table S3.docx
